# Supplementary material for: 2-(3-Bromophenyl)-8-fluoroquinazoline-4-carboxylic Acid as a Novel and Selective Aurora A Kinase Inhibitory Lead with Apoptosis Properties: Design, Synthesis, In Vitro and In Silico Biological Evaluation
Source: Life (Basel). 2022 Jun 10;12(6):876. doi: 10.3390/life12060876 (PMC9225547; doi:10.3390/life12060876)
Supplement: Supplementary file 1 [file life-12-00876-s001.zip]

Archive with 1 entries (1 files):
- life-1721180-supplementary.pdf
